# Supplementary material for: Real-Life Performance of a Commercially Available AI Tool for Post-Traumatic Intracranial Hemorrhage Detection on CT Scans: A Supportive Tool
Source: J Clin Med. 2025 Jun 20;14(13):4403. doi: 10.3390/jcm14134403 (PMC12249848; doi:10.3390/jcm14134403)
Supplement: Supplementary file 1 [file jcm-14-04403-s001.zip]

Archive with 1 entries (1 files):
- jcm-3684711-supplementary.pdf
